# Supplementary material for: Physical constraints and biological regulations underlie universal osmoresponses
Source: eLife. 2025 Jul 16;13:RP102858. doi: 10.7554/eLife.102858 (PMC12266720; doi:10.7554/eLife.102858)
Supplement: Figure 2—source data 1. [file elife-102858-fig2-data1.csv]

Figure 2A : E.coli MBM (extracted from Figure 1 of Cayley et al., 1991)
Osmolarity [Osm]	Growth Rate [1/h]	Volume of cytoplasmic water in E.coli [μl/mg dry weight]
0.1	0.628947	2.23
0.28	0.689458	2.08
0.47	0.625157	1.71
0.65	0.507463	1.68
0.83	0.436994	1.47
1.02	0.341773	1.18
1.11	0.306818	1.04
