# Supplementary material for: Physical constraints and biological regulations underlie universal osmoresponses
Source: eLife. 2025 Jul 16;13:RP102858. doi: 10.7554/eLife.102858 (PMC12266720; doi:10.7554/eLife.102858)
Supplement: Figure 2—source data 2. [file elife-102858-fig2-data2.csv]

E.coli: MOPS + glucose (extracted from Figure 1A of Dai et al., 2018)
Nacl [mM]	Osmolarity [Osm]	Growth rate [1/h]
0.1	0.28	0.97
0.2	0.48	0.82
0.3	0.68	0.67
0.4	0.88	0.56
0.5	1.08	0.41
0.55	1.18	0.34
0.6	1.28	0.25
0.65	1.38	0.12
E.coli: MOPS + fructose (extracted from Figure 1A of Dai et al., 2018)
Nacl_M	Osmolarity_Osm	Growth rate [1/h]
0.1	0.28	0.67
0.3	0.68	0.46
0.4	0.88	0.37
0.5	1.08	0.25
0.55	1.18	0.17
0.6	1.28	0.11
