# Supplementary material for: Physical constraints and biological regulations underlie universal osmoresponses
Source: eLife. 2025 Jul 16;13:RP102858. doi: 10.7554/eLife.102858 (PMC12266720; doi:10.7554/eLife.102858)
Supplement: Figure 2—source data 3. [file elife-102858-fig2-data3.csv]

E.coli: LB (extracted from Figure 1A of Rojas et al., 2014)
Osmolarity [Osm]	Growth rate [1/h]	Standard Error [1/h]
0.26	2.038748088	0.221251912
0.66	1.919523107	0.110476893
1.06	1.71087922	0.16412078
1.46	1.344262264	0.155737736
1.86	0.631892822	0.511892822
