# Supplementary material for: Physical constraints and biological regulations underlie universal osmoresponses
Source: eLife. 2025 Jul 16;13:RP102858. doi: 10.7554/eLife.102858 (PMC12266720; doi:10.7554/eLife.102858)
Supplement: Figure 2—source data 4. [file elife-102858-fig2-data4.csv]

B. subtilis: LB (extracted from Figure 3D of Rojas et al., 2017)
Sorbitol [M]	Growth rate [1/h]	Osmolarity [M]
0	2.292935445	0.26
0.5	2.189403167	0.76
0.8	1.513398295	1.06
1	1.370280146	1.26
1.2	1.251522533	1.46
1.5	1.029232643	1.76
1.6	0.947015834	1.86
2	0	2.26
