# Supplementary material for: Physical constraints and biological regulations underlie universal osmoresponses
Source: eLife. 2025 Jul 16;13:RP102858. doi: 10.7554/eLife.102858 (PMC12266720; doi:10.7554/eLife.102858)
Supplement: Figure 4—source data 1. [file elife-102858-fig4-data1.csv]

Figure 4B : data extracted from Figure 4A of Knapp et al., 2019
Period length [min]	Maximum growth rate [1/h]	Standard error [1/h]
2	0.369450549	0.093186814
4	0.381758242	0.083516484
10	0.510989011	0.075604396
20	0.509230769	0.111208792
Figure 4C : data extracted from Figure 4B of Knapp et al., 2019
Number of periods	Maximum growth rate [1/h]	Standard error [1/h]
3	0.361818182	0.060759494
6	0.450909091	0.052531646
12	0.510909091	0.075316456
24	0.556363636	0.035443038
36	0.572727273	0.049367089
48	0.52	0.060126582
Figure 4D : data extracted from Figure 4C of Knapp et al., 2019
Sorbitol concentration [M]	Maximum growth rate [1/h]	Standard error [1/h]
0.25	0.472727273	0.056367067
0.5	0.556363636	0.035457976
0.75	0.554545455	0.1
1	0.530909091	0.041818182
1.5	0.523636364	0.071818182
