# Supplementary material for: Physical constraints and biological regulations underlie universal osmoresponses
Source: eLife. 2025 Jul 16;13:RP102858. doi: 10.7554/eLife.102858 (PMC12266720; doi:10.7554/eLife.102858)
Supplement: Appendix 1—figure 1—source data 1. [file elife-102858-app1-fig1-data1.csv]

S.pombe: YE (extracted from Figure S1A of Molines et al., 2022)
Sorbitol concentration [M]	External osmolarity [M]	Normalized volume
0.5	0.7	0.786602871
1	1.2	0.650239234
1.1	1.3	0.489473684
1.2	1.4	0.58708134
1.3	1.5	0.533971292
1.4	1.6	0.499521531
1.5	1.7	0.495215311
